# Supplementary material for: Development of New Antimicrobial Peptides by Directional Selection
Source: Antibiotics (Basel). 2025 Nov 6;14(11):1120. doi: 10.3390/antibiotics14111120 (PMC12649535; doi:10.3390/antibiotics14111120)
Supplement: Supplementary file 1 [file antibiotics-14-01120-s001.zip]

Archive with 1 entries (1 files):
- antibiotics-3930108-supplementary.pdf
